# Supplementary material for: Cloning, Heterologous Expression, and Antifungal Activity Evaluation of a Novel Truncated TasA Protein from Bacillus amyloliquefaciens BS-3
Source: Int J Mol Sci. 2025 Aug 4;26(15):7529. doi: 10.3390/ijms26157529 (PMC12347349; doi:10.3390/ijms26157529)
Supplement: Supplementary file 1 [file ijms-26-07529-s001.zip]

Archive with 6 entries (6 files):
- Fig.S1.pdf
- Fig.S2.pdf
- Fig.S3.pdf
- Table S1.xls
- Table S2.xls
- Table S3.xls
