# Supplementary material for: Cloning, Heterologous Expression, and Antifungal Activity Evaluation of a Novel Truncated TasA Protein from Bacillus amyloliquefaciens BS-3
Source: Int J Mol Sci. 2025 Aug 4;26(15):7529. doi: 10.3390/ijms26157529 (PMC12347349; doi:10.3390/ijms26157529)
Supplement: Supplementary file 1 [file ijms-26-07529-s001.zip › Table S1.xls]

## Sheet: Sheet1
#1	b⁺	b²⁺	Seq.	y⁺	y²⁺	#2
1	130.04987	65.52857	E			16
2	258.10845	129.55786	Q	1584.83401	792.92064	15
3	345.14048	173.07388	S	1456.77543	728.89135	14
4	416.17759	208.59243	A	1369.74340	685.37534	13
5	530.22052	265.61390	N	1298.70629	649.85678	12
6	629.28893	315.14810	V	1184.66336	592.83532	11
7	743.33186	372.16957	N	1085.59495	543.30111	10
8	856.41592	428.71160	L	971.55202	486.27965	9
9	943.44795	472.22761	S	858.46796	429.73762	8
10	1057.49088	529.24908	N	771.43593	386.22160	7
11	1170.57494	585.79111	L	657.39300	329.20014	6
12	1298.66990	649.83859	K	544.30894	272.65811	5
13	1395.72267	698.36497	P	416.21397	208.61063	4
14	1452.74413	726.87570	G	319.16121	160.08424	3
15	1567.77107	784.38918	D	262.13975	131.57351	2
16			K	147.11280	74.06004	1
