# Supplementary material for: Cloning, Heterologous Expression, and Antifungal Activity Evaluation of a Novel Truncated TasA Protein from Bacillus amyloliquefaciens BS-3
Source: Int J Mol Sci. 2025 Aug 4;26(15):7529. doi: 10.3390/ijms26157529 (PMC12347349; doi:10.3390/ijms26157529)
Supplement: Supplementary file 1 [file ijms-26-07529-s001.zip › Table S2.xls]

## Sheet: Sheet1
#1	b⁺	b²⁺	Seq.	y⁺	y²⁺	#2
1	116.03422	58.52075	D			8
2	229.11828	115.06278	L	825.45389	413.23058	7
3	392.18161	196.59444	Y	712.36982	356.68855	6
4	505.26568	253.13648	L	549.30649	275.15689	5
5	636.30616	318.65672	M	436.22243	218.61485	4
6	723.33819	362.17273	S	305.18195	153.09461	3
7	794.37530	397.69129	A	218.14992	109.57860	2
8			K	147.11280	74.06004	1
