# Supplementary material for: Cloning, Heterologous Expression, and Antifungal Activity Evaluation of a Novel Truncated TasA Protein from Bacillus amyloliquefaciens BS-3
Source: Int J Mol Sci. 2025 Aug 4;26(15):7529. doi: 10.3390/ijms26157529 (PMC12347349; doi:10.3390/ijms26157529)
Supplement: Supplementary file 1 [file ijms-26-07529-s001.zip › Table S3.xls]

## Sheet: Sheet1
#1	b⁺	b²⁺	Seq.	y⁺	y²⁺	#2
1	72.04439	36.52583	A			11
2	143.08150	72.04439	A	1056.64117	528.82422	10
3	214.11862	107.56295	A	985.60406	493.30567	9
4	343.16121	172.08424	E	914.56694	457.78711	8
5	414.19832	207.60280	A	785.52435	393.26581	7
6	527.28239	264.14483	I	714.48724	357.74726	6
7	614.31442	307.66085	S	601.40317	301.20522	5
8	727.39848	364.20288	I	514.37114	257.68921	4
9	840.48254	420.74491	L	401.28708	201.14718	3
10	953.56661	477.28694	I	288.20302	144.60515	2
11			R	175.11895	88.06311	1
